# Supplementary material for: A bivalent CMV vaccine formulated with human compatible TLR9 agonist CpG1018 elicits potent cellular and humoral immunity in HLA expressing mice
Source: PLoS Pathog. 2022 Jun 23;18(6):e1010403. doi: 10.1371/journal.ppat.1010403 (PMC9223316; doi:10.1371/journal.ppat.1010403)
Supplement: S1 Source Raw Data — (XLSX) [file ppat.1010403.s002.xlsx]

## Sheet: Fig. 1b
	FPT	GPI	QYD	YSE	TPR	QIK	IPS	TTV	RPH	DEL	ELR	VTE	NLV	VLE	AYA	TRA	ARV	KEV	ELK	YIL	QAI
D1 ex vivo										0.72			0.07	0.11				0.02		0.07
D1 expanded										23.17			1.52	0.45				0.12		0.24
D2 ex vivo	0.15			0.14		0	0.01	0			0.33	0							1.8		0.55
D2 expanded	0			3.9		5.09	8.45	0.76			0	2.77							5.65		3.61
D3 ex vivo	0	0				13.77	0.71	0.21			0.12								0.94		0.05
D3 expanded	0	0				1.38	35.46	0.76			0.08								1.22		0
D4 ex vivo	0.12		0				0.26			0.35					0.22						5.35
D4 expanded	0.53		0.35				0.75			0.7					1.33						87.27
D5 ex vivo				0.25	0.03			0.37	0.38	0.72		0.25
D5 expanded				1.16	18.35			0	10.65	0		26.85
D6 ex vivo	0.41						0.46	0.44					0.36	0.38						0.54	0.78
D6 expanded	29.2						14.1	0					1.41	0						0	20.2
D7 ex vivo								0.18	0.61						0.18
D7 expanded								1.7	13.98						1.94
D8 ex vivo													0.97	0.12		0.12				0.08	0.04
D8 expanded													31.15	37.85		8.11				6.98	6
D9 ex vivo						0.25				0.1	0.96		0.59	0.19					0.8	0.35
D9 expanded						3.34				0.17	5.42		7.02	5.48					3.97	2.94
D10 ex vivo				0.29		0.58					0	0.69	0.86	0.25				0.13	1.47	0.21
D10 expanded				4.51		1.87					0.71	23.5	4	0.31				1.48	1.27	0.83

## Sheet: Fig. 1c
GR001 (Donor 1) YSE	CD107a	IFNg	IL2	TNF	Value
CD107a+IFN-g+IL2+TNF+	+	+	+	+	2.31
CD107a-IFN-g+IL2+TNF+	-	+	+	+	0.55572
CD107a+IFN-g-IL2+TNF+	+	-	+	+	0.13
CD107a+IFN-g+IL2-TNF+	+	+	-	+	5.4
CD107a+IFN-g+IL2+TNF-	+	+	+	-	0
CD107a+IFN-g+IL2-TNF-	+	+	-	-	0.01
CD107a-IFN-g+IL2+TNF-	-	+	+	-	0
CD107a-IFN-g-IL2+TNF+	-	-	+	+	0.036
CD107a+IFN-g-IL2+TNF-	+	-	+	-	0.015
CD107a+IFN-g-IL2-TNF+	+	-	-	+	5.69572
CD107a-IFN-g+IL2-TNF+	-	+	-	+	2.089
CD107a+IFN-g-IL2-TNF-	+	-	-	-	7.341
CD107a-IFN-g+IL2-TNF-	-	+	-	-	-0.002
CD107a-IFN-g-IL2+TNF-	-	-	+	-	-0.002
CD107a-IFN-g-IL2-TNF+	-	-	-	+	2.19
GR021 (Donor2) VTE	CD107a	IFNg	IL2	TNF	Value
CD107a+IFN-g+IL2+TNF+	+	+	+	+	2.43
CD107a-IFN-g+IL2+TNF+	-	+	+	+	2.7
CD107a+IFN-g-IL2+TNF+	+	-	+	+	0.033
CD107a+IFN-g+IL2-TNF+	+	+	-	+	4.11141
CD107a+IFN-g+IL2+TNF-	+	+	+	-	0
CD107a+IFN-g+IL2-TNF-	+	+	-	-	0.017
CD107a-IFN-g+IL2+TNF-	-	+	+	-	0.00827
CD107a-IFN-g-IL2+TNF+	-	-	+	+	0.074
CD107a+IFN-g-IL2+TNF-	+	-	+	-	0
CD107a+IFN-g-IL2-TNF+	+	-	-	+	1.329
CD107a-IFN-g+IL2-TNF+	-	+	-	+	4.848
CD107a+IFN-g-IL2-TNF-	+	-	-	-	0.76
CD107a-IFN-g+IL2-TNF-	-	+	-	-	0.069
CD107a-IFN-g-IL2+TNF-	-	-	+	-	-0.00473
CD107a-IFN-g-IL2-TNF+	-	-	-	+	1.5
GR038 (Donor003) NLV	CD107a	IFNg	IL2	TNF	Value
CD107a+IFN-g+IL2+TNF+	+	+	+	+	1.64
CD107a-IFN-g+IL2+TNF+	-	+	+	+	0.98
CD107a+IFN-g-IL2+TNF+	+	-	+	+	0
CD107a+IFN-g+IL2-TNF+	+	+	-	+	5.11
CD107a+IFN-g+IL2+TNF-	+	+	+	-	0
CD107a+IFN-g+IL2-TNF-	+	+	-	-	0.15
CD107a-IFN-g+IL2+TNF-	-	+	+	-	0
CD107a-IFN-g-IL2+TNF+	-	-	+	+	0
CD107a+IFN-g-IL2+TNF-	+	-	+	-	0.02
CD107a+IFN-g-IL2-TNF+	+	-	-	+	0.69
CD107a-IFN-g+IL2-TNF+	-	+	-	+	2.32
CD107a+IFN-g-IL2-TNF-	+	-	-	-	0.84
CD107a-IFN-g+IL2-TNF-	-	+	-	-	0.16
CD107a-IFN-g-IL2+TNF-	-	-	+	-	0.06
CD107a-IFN-g-IL2-TNF+	-	-	-	+	0.74

## Sheet: Fig. 1d
Time (h)	Uninfected fibroblasts + T cells (GR001)	Infected fibroblasts +T cells (GR001)	Uninfected fibroblasts + T cells (GR021)	Infected fibroblasts +T cells (GR021)	Uninfected fibroblasts + T cells (GR038)	Infected fibroblasts +T cells (GR038)
45.7	16.5029	73.7687	11.2147	60.6493	22.9636	52.493
46.2	16.5873	74.228	11.3399	61.0343	22.9772	53.0118
47.7	16.6214	74.6258	11.3692	61.5022	23.2635	53.4742
48.2	16.4058	75.1639	11.3125	62.0518	23.1897	54.1476

## Sheet: Fig. 3b
mouse number	HLA A1-V	HLA A2-V	HLA A24-V	HLA B8-V	HLA B35-V	HLA A1-P	HLA A2-P	HLA A24-P	HLA B8-P	HLA B35-P
1	0.723	0.29	0.48	0.3	0.12	0	0	0.02	0	0.01
2	0.65	0.35	2.06	0.68	0.25	0.06	0	0.05	0.13	0.06
3	0.71	0.18	0.79	0	0.11	0.02	0	0.08	0.117	0
4	1.15	0.164	1.37	0	0.161	0.06	0	0.07	0	0
5	0.56	0.2	1.31	0.82	0.132
6	1.47	0.1	0.23	0.45	0.184

## Sheet: Fig. 3c
mouse number	HLA A1-V	HLA A2-V	HLA A24-V	HLA B8-V	HLA B35-V	HLA A1-P	HLA A2-P	HLA A24-P	HLA B8-P	HLA B35-P
1	0.251	0.07	1.23	0.895	0.98	0.02	0.09	0.02	0	0.16
2	0.21	0.203	1.53	0.28	0.666	0.05	0.08	0.03	0	0.15
3	0.27	0.416	1.33	0.21	0.54	0.06	0	0.05	0.18	0.24
4	0.23	0.37	0.71	0.2	0.947	0.06	0	0.06	0	0.03
5	0.97	0	2.56	0.21	0.56
6	0.36	0.05	1.59	0.91	0.18

## Sheet: Fig. 3d
mouse number	HLA A1-V	HLA A2-V	HLA A24-V	HLA B8-V	HLA B35-V	HLA A1-P	HLA A2-P	HLA A24-P	HLA B8-P	HLA B35-P
1	12.25	4.04	29.09	29.8	4.47	2.33	3.83	1.01	0.23	3.75
2	9.41	1	58.31	87.5	3.81	1	1	1	1	1
3	8.65	7.37	27.76	83.01	4.83	1	1	2.66	1	1
4	29.05	1.7	43.05	22.97	10.2	1	1	1.44	1	1
5	9.5	3.85	48.3	54.3	3.92		1	1.28
6	32.77	4.32	27.49	12.83	4.83			1.1

## Sheet: Fig. 3e
mouse number	HLA A1-V	HLA A2-V	HLA A24-V	HLA B8-V	HLA B35-V	HLA A1-P	HLA A2-P	HLA A24-P	HLA B8-P	HLA B35-P
1	9.57	7.83	23.45	15.58	6.18	1	1	1.2	1	1.69
2	13.17	4.58	30.68	6.07	11.25	2.11	2.16	1	1	1
3	14.42	12.93	24.56	2.24	27.65	1.75	1	1	1	1.36
4	5.19	18.18	17.01	3.25	6.23	1	1	1	1	1.16
5	9.9	7.51	34.78	10.73	7.13
6	19.46	11.26	49.8		7.08

## Sheet: Fig. 4
HLA A1 CMVpoly CD8 ex vivo	IFNg	TNF	IL2	Value
	+	+	+	0.0362517
	+	+	-	0.2015
	-	+	+	0.008115
	+	-	+	0.016
	+	-		0.401667
	-	+	-	0.00841167
	-	-	+	0
	-	-	-	0
HLA A2 CMVpoly CD8 ex vivo	IFNg	TNF	IL2	Value
	+	+	+	0.00583333
	+	+	-	0.067
	-	+	+	0.006
	+	-	+	0
	+	-		0.0616667
	-	+	-	0.146667
	-	-	+	0
	-	-	-	0
HLA A24 CMVpoly CD8 ex vivo	IFNg	TNF	IL2	Value
	+	+	+	0.1145
	+	+	-	0.278
	-	+	+	0.00287667
	+	-	+	0.0425
	+	-		0.505
	-	+	-	0
	-	-	+	0
	-	-	-	0
HLA B8 CMVpoly CD8 ex vivo	IFNg	IL2	TNF	Value
	+	+	+	0.0211667
	+	+	-	0.157167
	-	+	+	0.0766667
	+	-	+	0.0553333
	+	-		0.37
	-	+	-	0.151833
	-	-	+	0
	-	-	-	0
HLA B35 CMVpoly CD8 ex vivo	IFNg	TNF	IL2	Value
	+	+	+	0.00345
	+	+	-	0.0583633
	-	+	+	0.00183167
	+	-	+	0.001565
	+	-		0.0446667
	-	+	-	0.003
	-	-	+	0.000171667
	-	-	-	0
HLA A1 CMVpoly CD8 in vitro expansion	IFNg	TNF	IL2	Value
	+	+	+	0.335
	+	+	-	14.38
	-	+	+	0.0108
	+	-	+	0.002
	+	-		2.11
	-	+	-	1.625
	-	-	+	0.131
	-	-	-	0
HLA A2 CMVpoly CD8 in vitro expansion	IFNg	TNF	IL2	Value
	+	+	+	0.9095
	+	+	-	2.661
	-	+	+	0
	+	-	+	0
	+	-		0
	-	+	-	0
	-	-	+	0
	-	-	-	0
HLA A24 CMVpoly CD8 in vitro expansion	IFNg	TNF	IL2	Value
	+	+	+	6.125
	+	+	-	28.353
	-	+	+	0.191
	+	-	+	0.141
	+	-		4.24
	-	+	-	1.563
	-	-	+	0
	-	-	-	0
HLA B8 CMVpoly CD8 in vitro expansion	IFNg	TNF	IL2	Value
	+	+	+	0.919
	+	+	-	47.541
	-	+	+	0.237
	+	-	+	0.022
	+	-		0.0766
	-	+	-	0
	-	-	+	0
	-	-	-	0
HLA B35 CMVpoly CD8 in vitro expansion	IFNg	TNF	IL2	Value
	+	+	+	0.305
	+	+	-	3.493
	-	+	+	0.003
	+	-	+	0
	+	-		1.493
	-	+	-	0.248
	-	-	+	0
	-	-	-	0
HLA A1 gB CD4 ex vivo	IFNg	TNF	IL2	Value
	+	+	+	0.0635
	+	+	-	0.106667
	-	+	+	0.023025
	+	-	+	0.02995
	+	-		0.0685
	-	+	-	0.0866667
	-	-	+	0.02389
	-	-	-	0
HLA A2 gB CD4 ex vivo	IFNg	TNF	IL2	Value
	+	+	+	0.0248783
	+	+	-	0.0543367
	-	+	+	0.00553
	+	-	+	0.002945
	+	-		0.0186667
	-	+	-	0.0796667
	-	-	+	0.00594333
	-	-	-	0
HLA A24 gB CD4 ex vivo	IFNg	TNF	IL2	Value
	+	+	+	0.283837
	+	+	-	0.304893
	-	+	+	0.141008
	+	-	+	0.05317
	+	-		0.238333
	-	+	-	0.258
	-	-	+	0.0520533
	-	-	-	0
HLA B8 gB CD4 ex vivo	IFNg	TNF	IL2	Value
	+	+	+	0.0193317
	+	+	-	0.03855
	-	+	+	0.0105267
	+	-	+	0.016815
	+	-		0.0483333
	-	+	-	0.047965
	-	-	+	0.01871
	-	-	-	0
HLA B35 gB CD4 ex vivo	IFNg	IL2	TNF	Value
	+	+	+	0.106
	+	+	-	0.0335033
	-	+	+	0.032845
	+	-	+	0.127678
	+	-		0.0565
	-	+	-	0.04402
	-	-	+	0.153575
	-	-	-	0
HLA A1 gB CD4 in vitro expansion	IFNg	TNF	IL2	Value
	+	+	+	0.21
	+	+	-	5.405
	-	+	+	0.016
	+	-	+	0
	+	-		0
	-	+	-	0.858
	-	-	+	0
	-	-	-	0
HLA A2 gB CD4 in vitro expansion	IFNg	TNF	IL2	Value
	+	+	+	2.897
	+	+	-	8.666
	-	+	+	0.461
	+	-	+	0
	+	-		0
	-	+	-	0.918
	-	-	+	0.019
	-	-	-	0
HLA A24 gB CD4 in vitro expansion	IFNg	TNF	IL2	Value
	+	+	+	4.809
	+	+	-	24.405
	-	+	+	0.9699
	+	-	+	0.002
	+	-		0.678
	-	+	-	8.458
	-	-	+	0
	-	-	-	0
HLA B8 gB CD4 in vitro expansion	IFNg	TNF	IL2	Value
	+	+	+	1.327
	+	+	-	6.422
	-	+	+	0.799
	+	-	+	0
	+	-		0
	-	+	-	4.404
	-	-	+	0
	-	-	-	0
HLA B35 gB CD4 in vitro expansion	IFNg	TNF	IL2	Value
	+	+	+	2.031
	+	+	-	10.174
	-	+	+	0.027
	+	-	+	0
	+	-		0.625
	-	+	-	3.986
	-	-	+	0.102
	-	-	-	0

## Sheet: Fig. 5a
mouse number	HLA A1-V	HLA A2-V	HLA A24-V	HLA B8-V	HLA B35-V	HLA A1-P	HLA A2-P	HLA A24-P	HLA B8-P	HLA B35-P
1	4665600	4665600	4665600	129600	4665600	600	100	100	100	100
2	27993600	4665600	27993600	129600	4665600	100	100	100	100	100
3	4665600	4665600	4665600	777600	4665600	100	100	100	100	100
4	27993600	27993600	27993600	129600	4665600	100	100	100	100	100
5	27993600	27993600	4665600	4665600	4665600
6	777600	4665600	27993600	777600	777600

## Sheet: Fig. 5b
	HLA A1-V	HLA A2-V	HLA A24-V	HLA B8-V	HLA B35-V
IgA	3600	21600	21600	600	21600
IgM	777600	777600	777600	129600	129600
IgG1	777600	600	777600	129600	777600
IgG2a	3600	777600	129600	600	21600
IgG2b	777600	777600	4665600	777600	777600
IgG3	129600	100	777600	129600	129600

[truncated: 20 more sheets: Fig. 5c, Fig. 5d, Fig. 6b, Fig. 6c, Fig. 6d, Fig. 6e, Fig. 7, Fig. 8b, Fig. 8c, Fig. 8d, Fig. 9a, Fig. 9b, Fig. 9c, Fig. 9d, Fig. 9e, Fig. 9f, Fig. 9g, Fig. 10a, Fig. 10b, Fig. 10c]
